# Supplementary material for: Evaluation of Packaging Effects on the Phenolic Profile and Sensory Characteristics of Extra Virgin Olive Oil During Storage Using Liquid Chromatography Coupled with Mass Spectrometry
Source: Foods. 2025 Jul 19;14(14):2532. doi: 10.3390/foods14142532 (PMC12294515; doi:10.3390/foods14142532)
Supplement: Supplementary file 1 [file foods-14-02532-s001.zip]

Archive with 1 entries (1 files):
- foods-3735434-supplementary.pdf
